# Supplementary material for: Superfast Synthesis of Stabilized Silver Nanoparticles Using Aqueous Allium sativum (Garlic) Extract and Isoniazid Hydrazide Conjugates: Molecular Docking and In-Vitro Characterizations
Source: Molecules. 2021 Dec 24;27(1):110. doi: 10.3390/molecules27010110 (PMC8746848; doi:10.3390/molecules27010110)
Supplement: Supplementary file 1 [file molecules-27-00110-s001.zip]

Archive with 1 entries (1 files):
- molecules-1510824-supplementary.pdf
